# Supplementary material for: Platinum-Resistant Ovarian Cancer Is Vulnerable to the cJUN-XRCC4 Pathway Inhibition
Source: Cancers (Basel). 2022 Dec 9;14(24):6068. doi: 10.3390/cancers14246068 (PMC9776316; doi:10.3390/cancers14246068)
Supplement: Supplementary file 1 [file cancers-14-06068-s001.zip › Table S1.xlsx]

## Sheet: shRNA and sgRNA sequences
CAT.ID	Gene.ID	shRNA Target.SEQ	sgRNA target.SEQ
#1	RAD50	CGGGTCTTGATTCAGTCACAT	AAGCGGCGTGATGAAATGCT
	RAD50	CGCCTAAAGAACGACATAGAA	AAACAGCACAAGTTAGACAC
	RAD50	CGACCATCATTGAATGTCTAA	ATTGAATCGTAAGCTTATAC
	RAD50	GCCAAATTGAACAAGGAACTA
	RAD50	GCTGTGCTAAATAATGTCATT
#2	DNTT	GCAGGATTTCTGTATTATGAA	GCTCATGTGTGGCATAGCGC
	DNTT	GCCATCCGTGTGGATTTAGTT	GGAGCCAGTCCATCCCAACA
	DNTT	GCATCTGGGATTGGATTATAT	GTTGTTCTCTGCTACGATGT
	DNTT	CCAGATATTCACGGATGCCTT
	DNTT	CGAATGCAGAAAGCAGGATTT
#3	FEN1	CGTGTATGTCTTTGATGGCAA	AAGCCGCCACAGCTCAAGTC
	FEN1	CAAGAGCTACTTTGGCCGTAA	GACTACTGTGAGAGTATCCG
	FEN1	GCCAAATGAAGAAGAGCTGAT	TCAGGTGTCGCATTAGCACA
	FEN1	GCAGTGACTACTGTGAGAGTA
	FEN1	GATGCCTCTATGAGCATTTAT
#4	XRCC6	CGACATAAGTCGAGGGACTTT	GTGATCTCCGAGATACAGGT
	XRCC6	GATGAGTCATAAGAGGATCAT	TCTGGGTACACGAACAGGGA
	XRCC6	CGTCAGATTATACTGGAGAAA	TAGCGATACCAAGAGGTCTC
	XRCC6	CCCAAGGTTGAAGCAATGAAT
	XRCC6	GCTGGATAATCCAGGTGCAAA
#5	POLL	CGACCAATCACAACCTCCATA	GACCTGTTGGTACCACATCT
	POLL	CCTGAAGCATTACAGTGACTT	AGGAGGCCTGCAGTATCCCT
	POLL	ACTCACATTGTGGTGGATGAA	TCAGCATCTTCATCCCCAGT
	POLL	CAAGAGGAGAATGGTCAGCAA
	POLL	AGCTGGATTCAGCATCTTCAT
#6	POLM	GCGACACATGTTGTGATGGAA	GCAGTCCTTCCCGGTACCAC
	POLM	TGCTGGACATAAGCTGGTTAA	GCTGGCTCAGGGTTGTGACA
	POLM	GCCGTGAGAGTGGACTTGGTA	TACCTGGTCGAGCCTCGCAT
	POLM	CGGGAAGGACTGCGAACCTTA
	POLM	GCTCGGTTGGACTGGCTCCAA
#7	LIG4	GCTAGGTTTCCTAGTGAGGAA	GCTTATACGGATGATCATAA
	LIG4	GCCCGTGAATATGATTGCTAT	AGAGTATGTCAGTGGACTAA
	LIG4	GCTCGCATCTAAACACCTTTA	TATAACTACACTGATCAGTT
	LIG4	GCCAGCAATAATTCTGCTAAA
	LIG4	GCTGATTTAGAATATCGGTAT
#8	MRE11	GCCCACATCTTTATTGAACTT	GCAATCATGACGATCCCACA
	MRE11	GCTGCGTATTAAAGGGAGGAA	GTACTTTCAAACCGCAGAGA
	MRE11	CCACTTCAAAGACAGATCAAA	AATGCTGAACGGGAACGTCT
	MRE11	CGATTTCTTAAAGAACGTCAT
	MRE11	GCTGGATTTGTAAATCACTTT
#9	PRKDC	GCAGATAGAAAGCATTACATT	GATGCGGCATAGGTGATCAA
	PRKDC	CCGGTAAAGATCCTAATTCTA	AGAAGGAATTCACTACATGG
	PRKDC	CCAGTGAAAGTCTGAATCATT	AGAACTGGAGTATACACCTC
	PRKDC	CCACCCTTTGTCTCTTGTATT
	PRKDC	GCAGCCTTATTACAAAGACAT
#10	DCLRE1C	GCACAGAGATGACAGTCAATA	CAGTGGAGCAAATTACCCTG
	DCLRE1C	GCAGAGATAAAGATGTGACAA	AAGGCACAAAGTTCCATACC
	DCLRE1C	CTGTGGAATTACTTCCAGAAA	TCAGCTTAAAGCCTTTATGC
	DCLRE1C	CCAGTGGGAAGTATTCTTTAA
	DCLRE1C	CGTTTCACAAACTTTGTAGAT
#11	XRCC4	CGGTTTATTCTGGTGTTGAAT	TGGAGACTGATCTTTATAAG
	XRCC4	GCTGCTGTAAGTAAAGATGAT	ATGGTCATTCAGCATGGACT
	XRCC4	CCAGCTGATGTATACACGTTT	GTTCTCTAATGACTTCAGCT
	XRCC4	CCTCAGGAGAATCAGCTTCAA
	XRCC4
#12	XRCC5	GCAGCCCTTGTGATGTGATTA	TACCTGTCGCTGTACAAACA
	XRCC5	CGCTTTAACAACTTCCTGAAA	AGTAAGAAATATGCTCCCAC
	XRCC5	CCTGCAATTCTTCTTGCCTTT	GAACTATATCACTTCCATAG
	XRCC5	CCTCATATCAAGCATAACTAT
	XRCC5	CGTGGGCTTTACCATGAGTAA
#13	NHEJ1	CCTCTGTCATTTGGATAATCT	CATGCTAGCTAGTCCTTCCC
	NHEJ1	CGATTGAAGACAGAACCATTT	TGAACAGGTGGACACTAGTG
	NHEJ1	CCAACATTTGATTCGTCCTCT	GGCATTACAGTGCCAAGTGA
	NHEJ1	CAATGTGTAAACCAGCCAGAA
	NHEJ1	GCTGTCAAAGGTCAAGAGGAA
