# Supplementary material for: Platinum-Resistant Ovarian Cancer Is Vulnerable to the cJUN-XRCC4 Pathway Inhibition
Source: Cancers (Basel). 2022 Dec 9;14(24):6068. doi: 10.3390/cancers14246068 (PMC9776316; doi:10.3390/cancers14246068)
Supplement: Supplementary file 1 [file cancers-14-06068-s001.zip › Table S2.xlsx]

## Sheet: patient information
Sample #	Gender	Age	Diagnosis	Subtype	Tumor Stage	Treatment History	CA125(U/ml)	platinum status
2	F	36	Serous papillary adenocarcinoma	Low grade serous ovarian cancer	stage IIIc	Cisplatin or Carboplatin	1772	Resistant
6	F	41	Left ovarian serous cystadenocarcinoma	Low grade serous ovarian cancer	N.A	Cisplatin or Carboplatin	979.7	Resistant
7	F	42	Serous papillary cystadenocarcinoma, endometrioid carcinoma	High grade serous ovarian cancer	stage IIIc	Cisplatin or Carboplatin	671.5	Resistant
8	F	43	Ovarian clear cell carcinoma	Ovarian clear cell carcinoma	stage Ic	Cisplatin or Carboplatin	95.4	Resistant
9	F	43	Serous papillary cystadenocarcinoma	Low grade serous ovarian cancer	stage IV	Cisplatin or Carboplatin	N.A	Resistant
17	F	49	Poorly differentiated ovarian carcinoma infiltration	Ovarian clear cell carcinoma	N.A	Cisplatin or Carboplatin	22	Resistant
23	F	54	Endometrioid papillary adenocarcinoma of the ovary	Endometrioid ovarian cancer	N.A	Cisplatin or Carboplatin	>10000	Resistant
25	F	57	Ovarian clear cell carcinoma	Ovarian clear cell carcinoma	stage IV	Cisplatin or Carboplatin	N.A	Resistant
29	F	61	Serous cystadenocarcinoma of ovary	Low grade serous ovarian cancer	stage IIIc	Cisplatin or Carboplatin	907	Resistant
1	F	31	Mucinous cystadenocarcinoma of ovary	Mucinous ovarian cancer	stage Ic	Cisplatin or Carboplatin	N.A	Sensitive
3	F	36	Serous papillary carcinoma of the ovary	High grade serous ovarian cancer	N.A	Cisplatin or Carboplatin	61.7	Sensitive
4	F	37	Poorly differentiated ovarian adenocarcinoma	High grade serous ovarian cancer	stage IV	Cisplatin or Carboplatin	298	Sensitive
5	F	37	Right ovary middle-poorly differentiated serous papillary carcinoma	High grade serous ovarian cancer	stage IIIc	Cisplatin or Carboplatin	1942.6	Sensitive
10	F	43	Ovarian serous papillary cystadenocarcinoma	High grade serous ovarian cancer	N.A	Cisplatin or Carboplatin	2414.1	Sensitive
11	F	43	Ovarian clear cell carcinoma	Ovarian clear cell carcinoma	N.A	Cisplatin or Carboplatin	75.1	Sensitive
12	F	44	Serous papillary carcinoma of the ovary	High grade serous ovarian cancer	stage IIIc	Cisplatin or Carboplatin	5673	Sensitive
13	F	45	Serous papillary cystadenocarcinoma	High grade serous ovarian cancer	stage IIIc	Cisplatin or Carboplatin	578	Sensitive
14	F	46	Serous papillary cystadenocarcinoma	High grade serous ovarian cancer	stage IIIc	Cisplatin or Carboplatin	>1000	Sensitive
15	F	47	Serous papillary cystadenocarcinoma	High grade serous ovarian cancer	stage IIIc	Cisplatin or Carboplatin	1117	Sensitive
16	F	48	Poorly differentiated ovarian cancer prone to poorly differentiated adenocarcinoma	High grade serous ovarian cancer	stage Iia	Cisplatin or Carboplatin	3337.9	Sensitive
18	F	49	Serous papillary carcinoma of the ovary	High grade serous ovarian cancer	N.A	Cisplatin or Carboplatin	634.4	Sensitive
19	F	50	Ovarian serous poorly differentiated carcinoma	High grade serous ovarian cancer	stage IIIc	Cisplatin or Carboplatin	2659.9	Sensitive
20	F	50	Left ovarian serous cystadenocarcinoma	High grade serous ovarian cancer	N.A	Cisplatin or Carboplatin	434.9	Sensitive
21	F	50	High-grade serous carcinoma	High grade serous ovarian cancer	stage IIIc	Cisplatin or Carboplatin	2172	Sensitive
22	F	51	Serous cystadenocarcinoma	High grade serous ovarian cancer	stage IIIc	Cisplatin or Carboplatin	5542	Sensitive
24	F	55	Serous papillary cystadenocarcinoma	High grade serous ovarian cancer	stage IIIc	Cisplatin or Carboplatin	1392	Sensitive
26	F	57	Serous papillary adenocarcinoma	High grade serous ovarian cancer	stage IV	Cisplatin or Carboplatin	661	Sensitive
27	F	59	Serous papillary cystadenocarcinoma	Low grade serous ovarian cancer	stage IIIc	Cisplatin or Carboplatin	2714	Sensitive
28	F	59	Serous papillary cystadenocarcinoma	High grade serous ovarian cancer	stage Ic	Cisplatin or Carboplatin	19.9	Sensitive
30	F	66	Serous papillary adenocarcinoma	High grade serous ovarian cancer	stage IIIc	Cisplatin or Carboplatin	5678	Sensitive
31	F	67	Poorly differentiated serous papillary carcinoma of the ovary	Low grade serous ovarian cancer	stage IIIc	Cisplatin or Carboplatin	753.5	Sensitive
